# Supplementary material for: Diagnostic Accuracy of Insulinoma-Associated Protein 1 in Pulmonary Neuroendocrine Carcinomas: A Systematic Review and Meta-Analysis
Source: Cancers (Basel). 2025 Jul 31;17(15):2544. doi: 10.3390/cancers17152544 (PMC12345728; doi:10.3390/cancers17152544)
Supplement: Supplementary file 1 [file cancers-17-02544-s001.zip]

Archive with 4 entries (4 files):
- Figure S1. DOR, PLR, and NLR in NSCLC model.jpg
- Figure S2. DOR, PLR, and NLR in lung cancer model.jpg
- Table S1. PRISMA 2020 checklist.pdf
- Table S2. Search strategy for systematic review.pdf
